# Supplementary material for: The effects of medicines availability and stock-outs on household’s utilization of healthcare services in Dodoma region, Tanzania
Source: Health Policy Plan. 2020 Jan 13;35(3):323–33. doi: 10.1093/heapol/czz173 (PMC7152726; doi:10.1093/heapol/czz173)
Supplement: czz173_Supplementary_Data [file czz173_supplementary_data.zip]

Archive with 1 entries (0 files):
- czz173-Supp_Data/
